# Supplementary material for: Generalized Ulam-Hyers-Rassias stability and novel sustainable techniques for dynamical analysis of global warming impact on ecosystem
Source: Sci Rep. 2023 Dec 17;13:22441. doi: 10.1038/s41598-023-49806-7 (PMC10725897; doi:10.1038/s41598-023-49806-7)
Supplement: Supplementary file 1 — Supplementary Information. [file 41598_2023_49806_MOESM1_ESM.zip]

Archive with 56 entries (55 files):
- Revised Manuscript (1)/Revised Manuscript/
- Revised Manuscript (1)/Revised Manuscript/5F.eps
- Revised Manuscript (1)/Revised Manuscript/5F-eps-converted-to.pdf
- Revised Manuscript (1)/Revised Manuscript/5G.eps
- Revised Manuscript (1)/Revised Manuscript/5G-eps-converted-to.pdf
- Revised Manuscript (1)/Revised Manuscript/5gptf.eps
- Revised Manuscript (1)/Revised Manuscript/5gptf-eps-converted-to.pdf
- Revised Manuscript (1)/Revised Manuscript/5P.eps
- Revised Manuscript (1)/Revised Manuscript/5P-eps-converted-to.pdf
- Revised Manuscript (1)/Revised Manuscript/5T.eps
- Revised Manuscript (1)/Revised Manuscript/5T-eps-converted-to.pdf
- Revised Manuscript (1)/Revised Manuscript/8F1.eps
- Revised Manuscript (1)/Revised Manuscript/8F1-eps-converted-to.pdf
- Revised Manuscript (1)/Revised Manuscript/8G1.eps
- Revised Manuscript (1)/Revised Manuscript/8G1-eps-converted-to.pdf
- Revised Manuscript (1)/Revised Manuscript/8P1.eps
- Revised Manuscript (1)/Revised Manuscript/8P1-eps-converted-to.pdf
- Revised Manuscript (1)/Revised Manuscript/8T1.eps
- Revised Manuscript (1)/Revised Manuscript/8T1-eps-converted-to.pdf
- Revised Manuscript (1)/Revised Manuscript/F.eps
- Revised Manuscript (1)/Revised Manuscript/F1.eps
- Revised Manuscript (1)/Revised Manuscript/F1-eps-converted-to.pdf
- Revised Manuscript (1)/Revised Manuscript/F-eps-converted-to.pdf
- Revised Manuscript (1)/Revised Manuscript/G.eps
- Revised Manuscript (1)/Revised Manuscript/G1.eps
- Revised Manuscript (1)/Revised Manuscript/G1-eps-converted-to.pdf
- Revised Manuscript (1)/Revised Manuscript/G-eps-converted-to.pdf
- Revised Manuscript (1)/Revised Manuscript/gpft.eps
- Revised Manuscript (1)/Revised Manuscript/gpft1.eps
- Revised Manuscript (1)/Revised Manuscript/gpft1-eps-converted-to.pdf
- Revised Manuscript (1)/Revised Manuscript/gpft-eps-converted-to.pdf
- Revised Manuscript (1)/Revised Manuscript/GWM.aux
- Revised Manuscript (1)/Revised Manuscript/GWM.bbl
- Revised Manuscript (1)/Revised Manuscript/GWM.blg
- Revised Manuscript (1)/Revised Manuscript/GWM.log
- Revised Manuscript (1)/Revised Manuscript/GWM.out
- Revised Manuscript (1)/Revised Manuscript/GWM.spl
- Revised Manuscript (1)/Revised Manuscript/GWM.tex.bak
- Revised Manuscript (1)/Revised Manuscript/GWM.tex.sav
- Revised Manuscript (1)/Revised Manuscript/P.eps
- Revised Manuscript (1)/Revised Manuscript/P1.eps
- Revised Manuscript (1)/Revised Manuscript/P1-eps-converted-to.pdf
- Revised Manuscript (1)/Revised Manuscript/P-eps-converted-to.pdf
- Revised Manuscript (1)/Revised Manuscript/Revised Paper.aux
- Revised Manuscript (1)/Revised Manuscript/Revised Paper.bbl
- Revised Manuscript (1)/Revised Manuscript/Revised Paper.blg
- Revised Manuscript (1)/Revised Manuscript/Revised Paper.log
- Revised Manuscript (1)/Revised Manuscript/Revised Paper.out
- Revised Manuscript (1)/Revised Manuscript/Revised Paper.pdf
- Revised Manuscript (1)/Revised Manuscript/Revised Paper.spl
- Revised Manuscript (1)/Revised Manuscript/Revised Paper.tex
- Revised Manuscript (1)/Revised Manuscript/Revised Paper.tex.bak
- Revised Manuscript (1)/Revised Manuscript/T.eps
- Revised Manuscript (1)/Revised Manuscript/T1.eps
- Revised Manuscript (1)/Revised Manuscript/T1-eps-converted-to.pdf
- Revised Manuscript (1)/Revised Manuscript/T-eps-converted-to.pdf
