# Supplementary material for: Generalized Ulam-Hyers-Rassias stability and novel sustainable techniques for dynamical analysis of global warming impact on ecosystem
Source: Sci Rep. 2023 Dec 17;13:22441. doi: 10.1038/s41598-023-49806-7 (PMC10725897; doi:10.1038/s41598-023-49806-7)
Supplement: Supplementary file 1 — Supplementary Information. [file 41598_2023_49806_MOESM1_ESM.zip › Revised Manuscript (1)/Revised Manuscript/GWM.aux]

\relax 
\ifx\hyper@anchor\@undefined
\global \let \oldcontentsline\contentsline
\gdef \contentsline#1#2#3#4{\oldcontentsline{#1}{#2}{#3}}
\global \let \oldnewlabel\newlabel
\gdef \newlabel#1#2{\newlabelxx{#1}#2}
\gdef \newlabelxx#1#2#3#4#5#6{\oldnewlabel{#1}{{#2}{#3}}}
\AtEndDocument{\let \contentsline\oldcontentsline
\let \newlabel\oldnewlabel}
\else
\global \let \hyper@last\relax 
\fi

\citation{1}
\citation{2}
\citation{3}
\citation{4}
\citation{5}
\citation{6}
\citation{7}
\Newlabel{mycorrespondingauthor}{1}
\Newlabel{a}{a}
\Newlabel{b}{b}
\Newlabel{c}{c}
\Newlabel{d}{d}
\Newlabel{e}{e}
\Newlabel{f}{f}
\@writefile{toc}{\contentsline {section}{\numberline {1}Introduction}{1}{section.1}}
\newlabel{a1}{{1}{1}{Introduction\relax }{section.1}{}}
\citation{8}
\citation{9}
\citation{10}
\citation{11}
\citation{12}
\citation{13}
\citation{14,15}
\citation{16}
\citation{17}
\citation{18}
\citation{1,19}
\citation{20}
\citation{21}
\citation{22}
\citation{23}
\citation{26}
\citation{27}
\citation{28}
\citation{29}
\citation{30}
\citation{31}
\citation{32}
\citation{33}
\citation{5}
\@writefile{toc}{\contentsline {section}{\numberline {2}Environment Management Model with Caputo fractional derivative}{4}{section.2}}
\newlabel{a2}{{2}{4}{Environment Management Model with Caputo fractional derivative\relax }{section.2}{}}
\@writefile{toc}{\contentsline {subsection}{\numberline {2.1}Model's Assumptions}{4}{subsection.2.1}}
\citation{34}
\citation{35}
\citation{36}
\citation{38,39}
\newlabel{M1}{{1}{5}{Model's Assumptions\relax }{equation.2.1}{}}
\newlabel{L1}{{2.1}{5}{Model's Assumptions\relax }{lemma.2.1}{}}
\newlabel{L2}{{2.2}{5}{Model's Assumptions\relax }{lemma.2.2}{}}
\citation{37}
\@writefile{toc}{\contentsline {section}{\numberline {3}Qualitative Analysis of the Model}{6}{section.3}}
\newlabel{a3}{{3}{6}{Qualitative Analysis of the Model\relax }{section.3}{}}
\@writefile{toc}{\contentsline {subsection}{\numberline {3.1}Well-posedness and Positively Invariant Region}{6}{subsection.3.1}}
\citation{5}
\@writefile{toc}{\contentsline {subsection}{\numberline {3.2}Equilibrium Points Analysis}{7}{subsection.3.2}}
\@writefile{toc}{\contentsline {subsection}{\numberline {3.3}Solutions' Existence and Uniqueness}{7}{subsection.3.3}}
\newlabel{CF7}{{18}{7}{Solutions' Existence and Uniqueness\relax }{equation.3.18}{}}
\newlabel{e1}{{21}{8}{Solutions' Existence and Uniqueness\relax }{equation.3.21}{}}
\newlabel{e2}{{22}{8}{Solutions' Existence and Uniqueness\relax }{equation.3.22}{}}
\newlabel{e3}{{23}{8}{Solutions' Existence and Uniqueness\relax }{equation.3.23}{}}
\newlabel{e4}{{24}{9}{Solutions' Existence and Uniqueness\relax }{equation.3.24}{}}
\newlabel{th1}{{3.3}{9}{Solutions' Existence and Uniqueness\relax }{Theorem.3.3}{}}
\newlabel{th2}{{3.4}{10}{Solutions' Existence and Uniqueness\relax }{Theorem.3.4}{}}
\citation{38}
\@writefile{toc}{\contentsline {subsection}{\numberline {3.4}Generalized Ulam-Hyers-Rassias (UHR) stability}{12}{subsection.3.4}}
\newlabel{d9}{{3.1}{12}{Generalized Ulam-Hyers-Rassias (UHR) stability\relax }{definition.3.1}{}}
\newlabel{e01}{{54}{13}{Generalized Ulam-Hyers-Rassias (UHR) stability\relax }{equation.3.54}{}}
\@writefile{toc}{\contentsline {section}{\numberline {4}Numerical scheme}{15}{section.4}}
\newlabel{a4}{{4}{15}{Numerical scheme\relax }{section.4}{}}
\newlabel{g1}{{62}{15}{Numerical scheme\relax }{equation.4.62}{}}
\newlabel{g2}{{63}{15}{Numerical scheme\relax }{equation.4.63}{}}
\newlabel{g3}{{64}{15}{Numerical scheme\relax }{equation.4.64}{}}
\newlabel{g4}{{65}{15}{Numerical scheme\relax }{equation.4.65}{}}
\newlabel{n}{{66}{16}{Numerical scheme\relax }{equation.4.66}{}}
\newlabel{e10}{{67}{16}{Numerical scheme\relax }{equation.4.67}{}}
\newlabel{e11}{{68}{16}{Numerical scheme\relax }{equation.4.68}{}}
\newlabel{e12}{{69}{16}{Numerical scheme\relax }{equation.4.69}{}}
\newlabel{e13}{{70}{17}{Numerical scheme\relax }{equation.4.70}{}}
\citation{5}
\@writefile{toc}{\contentsline {section}{\numberline {5}Numerical Simulation}{18}{section.5}}
\newlabel{a5}{{5}{18}{Numerical Simulation\relax }{section.5}{}}
\@writefile{lof}{\contentsline {figure}{\numberline {1}{\ignorespaces  Simulation of Marine Ecosystem model with Caputo fractional operator \relax }}{19}{figure.caption.1}}
\providecommand*\caption@xref[2]{\@setref\relax\@undefined{#1}}
\newlabel{fig:example}{{1}{19}{Simulation of Marine Ecosystem model with Caputo fractional operator \relax \relax }{figure.caption.1}{}}
\@writefile{lof}{\contentsline {figure}{\numberline {2}{\ignorespaces  Simulation of Marine Ecosystem model with Caputo fractional operator with changing fractional values \relax }}{20}{figure.caption.2}}
\newlabel{fig:example}{{2}{20}{Simulation of Marine Ecosystem model with Caputo fractional operator with changing fractional values \relax \relax }{figure.caption.2}{}}
\@writefile{lof}{\contentsline {figure}{\numberline {3}{\ignorespaces Comparison of results with different kernel under fractional operator $\beta =0.9$ \relax }}{20}{figure.caption.3}}
\newlabel{fig:example}{{3}{20}{Comparison of results with different kernel under fractional operator $\beta =0.9$ \relax \relax }{figure.caption.3}{}}
\@writefile{lof}{\contentsline {figure}{\numberline {4}{\ignorespaces Comparison of results with different kernel under fractional operator at $\beta =0.8$ \relax }}{21}{figure.caption.4}}
\newlabel{fig:example}{{4}{21}{Comparison of results with different kernel under fractional operator at $\beta =0.8$ \relax \relax }{figure.caption.4}{}}
\@writefile{lof}{\contentsline {figure}{\numberline {5}{\ignorespaces Simulation of all compartments in feasible region with chaotic form and bounded region at different fractional value \relax }}{21}{figure.caption.5}}
\newlabel{fig:example}{{5}{21}{Simulation of all compartments in feasible region with chaotic form and bounded region at different fractional value \relax \relax }{figure.caption.5}{}}
\bibcite{1}{{1}{}{{}}{{}}}
\bibcite{2}{{2}{}{{}}{{}}}
\bibcite{3}{{3}{}{{}}{{}}}
\bibcite{4}{{4}{}{{}}{{}}}
\bibcite{5}{{5}{}{{}}{{}}}
\bibcite{6}{{6}{}{{}}{{}}}
\bibcite{7}{{7}{}{{}}{{}}}
\@writefile{toc}{\contentsline {section}{\numberline {6}Conclusion}{22}{section.6}}
\newlabel{a6}{{6}{22}{Conclusion\relax }{section.6}{}}
\bibcite{8}{{8}{}{{}}{{}}}
\bibcite{9}{{9}{}{{}}{{}}}
\bibcite{10}{{10}{}{{}}{{}}}
\bibcite{11}{{11}{}{{}}{{}}}
\bibcite{12}{{12}{}{{}}{{}}}
\bibcite{13}{{13}{}{{}}{{}}}
\bibcite{14}{{14}{}{{}}{{}}}
\bibcite{15}{{15}{}{{}}{{}}}
\bibcite{16}{{16}{}{{}}{{}}}
\bibcite{17}{{17}{}{{}}{{}}}
\bibcite{18}{{18}{}{{}}{{}}}
\bibcite{19}{{19}{}{{}}{{}}}
\bibcite{20}{{20}{}{{}}{{}}}
\bibcite{21}{{21}{}{{}}{{}}}
\bibcite{22}{{22}{}{{}}{{}}}
\bibcite{23}{{23}{}{{}}{{}}}
\bibcite{24}{{24}{}{{}}{{}}}
\bibcite{25}{{25}{}{{}}{{}}}
\bibcite{26}{{26}{}{{}}{{}}}
\bibcite{27}{{27}{}{{}}{{}}}
\bibcite{28}{{28}{}{{}}{{}}}
\bibcite{29}{{29}{}{{}}{{}}}
\bibcite{30}{{30}{}{{}}{{}}}
\bibcite{31}{{31}{}{{}}{{}}}
\bibcite{32}{{32}{}{{}}{{}}}
\bibcite{33}{{33}{}{{}}{{}}}
\bibcite{34}{{34}{}{{}}{{}}}
\bibcite{35}{{35}{}{{}}{{}}}
\bibcite{36}{{36}{}{{}}{{}}}
\bibcite{37}{{37}{}{{}}{{}}}
\bibcite{38}{{38}{}{{}}{{}}}
\bibcite{39}{{39}{}{{}}{{}}}
\providecommand\NAT@force@numbers{}\NAT@force@numbers
