# Supplementary material for: Generalized Ulam-Hyers-Rassias stability and novel sustainable techniques for dynamical analysis of global warming impact on ecosystem
Source: Sci Rep. 2023 Dec 17;13:22441. doi: 10.1038/s41598-023-49806-7 (PMC10725897; doi:10.1038/s41598-023-49806-7)
Supplement: Supplementary file 1 — Supplementary Information. [file 41598_2023_49806_MOESM1_ESM.zip › Revised Manuscript (1)/Revised Manuscript/GWM.out]

\BOOKMARK [1][-]{section.1}{Introduction}{}% 1
\BOOKMARK [1][-]{section.2}{Environment Management Model with Caputo fractional derivative}{}% 2
\BOOKMARK [2][-]{subsection.2.1}{Model's Assumptions}{section.2}% 3
\BOOKMARK [1][-]{section.3}{Qualitative Analysis of the Model}{}% 4
\BOOKMARK [2][-]{subsection.3.1}{Well-posedness and Positively Invariant Region}{section.3}% 5
\BOOKMARK [2][-]{subsection.3.2}{Equilibrium Points Analysis}{section.3}% 6
\BOOKMARK [2][-]{subsection.3.3}{Solutions' Existence and Uniqueness}{section.3}% 7
\BOOKMARK [2][-]{subsection.3.4}{Generalized Ulam-Hyers-Rassias \(UHR\) stability}{section.3}% 8
\BOOKMARK [1][-]{section.4}{Numerical scheme}{}% 9
\BOOKMARK [1][-]{section.5}{Numerical Simulation}{}% 10
\BOOKMARK [1][-]{section.6}{Conclusion}{}% 11
