# Supplementary material for: Generalized Ulam-Hyers-Rassias stability and novel sustainable techniques for dynamical analysis of global warming impact on ecosystem
Source: Sci Rep. 2023 Dec 17;13:22441. doi: 10.1038/s41598-023-49806-7 (PMC10725897; doi:10.1038/s41598-023-49806-7)
Supplement: Supplementary file 1 — Supplementary Information. [file 41598_2023_49806_MOESM1_ESM.zip › Revised Manuscript (1)/Revised Manuscript/Revised Paper.blg]

This is BibTeX, Version 0.99dThe top-level auxiliary file: Revised Paper.aux
I found no \bibdata command---while reading file Revised Paper.aux
I found no \bibstyle command---while reading file Revised Paper.aux
(There were 2 error messages)
